# Supplementary material for: Improving the Antioxidant Activity and Flavor of Faba (Vicia faba L.) Leaves by Domestic Cooking Methods
Source: Antioxidants (Basel). 2022 May 9;11(5):931. doi: 10.3390/antiox11050931 (PMC9137704; doi:10.3390/antiox11050931)
Supplement: Supplementary file 1 [file antioxidants-11-00931-s001.zip]

Archive with 1 entries (1 files):
- antioxidants-1712833-supplementary.pdf
